# Supplementary material for: Targeting mTOR Pathway in PTEN Deleted Newly Isolated Chordoma Cell Line
Source: J Pers Med. 2023 Feb 27;13(3):425. doi: 10.3390/jpm13030425 (PMC10056194; doi:10.3390/jpm13030425)
Supplement: Supplementary file 1 [file jpm-13-00425-s001.zip]

Archive with 1 entries (1 files):
- jpm-2231666-supplementary.pdf
